# Supplementary material for: Risk Factors of Residual Obstructive Sleep Apnea After Adenotonsillectomy in Children: Systematic Review
Source: Medicina (Kaunas). 2026 Feb 26;62(3):436. doi: 10.3390/medicina62030436 (PMC13027964; doi:10.3390/medicina62030436)
Supplement: Supplementary file 1 [file medicina-62-00436-s001.zip]

Archive with 1 entries (1 files):
- medicina-4148118-supplementary.pdf
